# Supplementary material for: Long Noncoding RNA ZBED5-AS1 Facilitates Tumor Progression and Metastasis in Lung Adenocarcinoma via ZNF146/ATR/Chk1 Axis
Source: Int J Mol Sci. 2023 Sep 10;24(18):13925. doi: 10.3390/ijms241813925 (PMC10530271; doi:10.3390/ijms241813925)
Supplement: Supplementary file 1 [file ijms-24-13925-s001.zip]

Archive with 3 entries (3 files):
- DetailedClinicalData.xlsx
- Supplementary Methods and Figures.pdf
- Supplementary Table S1.pdf
